# Supplementary material for: Circadian regulation of vertebrate cone photoreceptor function
Source: eLife. 2021 Sep 22;10:e68903. doi: 10.7554/eLife.68903 (PMC8494479; doi:10.7554/eLife.68903)
Supplement: Figure 7—source data 1. [file elife-68903-fig7-data1.zip]

Archive with 1 entries (1 files):
- Figure7-source data 1.pzfx
