# Supplementary material for: Circadian regulation of vertebrate cone photoreceptor function
Source: eLife. 2021 Sep 22;10:e68903. doi: 10.7554/eLife.68903 (PMC8494479; doi:10.7554/eLife.68903)
Supplement: Supplementary file 2. [file elife-68903-supp2.txt]

         pVal        phase  peak.shape period     independent repeat
grk1 3.893268e-06    20         12     24              3
arr1 4.139664e-05    16         12     24              3
arr3 1.498089e-08    16         12     24              3
rcv1 1.57819e-05     20         16     24              3
rgs9 1.728493e-05    20          8     24              3
