# Supplementary material for: Circadian regulation of vertebrate cone photoreceptor function
Source: eLife. 2021 Sep 22;10:e68903. doi: 10.7554/eLife.68903 (PMC8494479; doi:10.7554/eLife.68903)
Supplement: Supplementary file 3. [file elife-68903-supp3.txt]

           pVal     phase    peak.shape   period  independent measures
Arr3a 0.0002942898     9         15         24             4
Grk7a 0.01488935       9         12         24             3
