# Supplementary material for: Circadian regulation of vertebrate cone photoreceptor function
Source: eLife. 2021 Sep 22;10:e68903. doi: 10.7554/eLife.68903 (PMC8494479; doi:10.7554/eLife.68903)
Supplement: Supplementary file 4. [file elife-68903-supp4.txt]

Gene name	Parameter	Morning(default value)	Evening
arr3a	Total molecules	32195097.04	13561245.57 (default/2.374052)
grk7a	Total molecules	14811.03166	1297.637744 (default/11.41384)
rgs9a	Total molecules	2553626.149	338366.0756 (default/7.546933)
rcv2b	Total molecules	13047242.08	1367923.783 (default/9.5397989)
